# Supplementary material for: Anti-IL-17 and Anti-IL-23 Therapies Modulate Serum Biomarkers of Intestinal Dysbiosis and Oxidative Stress Linked to Cardiovascular Risk in Patients with Psoriasis
Source: Life (Basel). 2025 Nov 3;15(11):1703. doi: 10.3390/life15111703 (PMC12653977; doi:10.3390/life15111703)
Supplement: Supplementary file 1 [file life-15-01703-s001.zip]

Archive with 1 entries (1 files):
- life-3935949-supplementary.pdf
